# Supplementary material for: Artificial intelligence-enabled prenatal ultrasound for the detection of fetal cardiac abnormalities: a systematic review and meta-analysis
Source: eClinicalMedicine. 2025 May 30;84:103250. doi: 10.1016/j.eclinm.2025.103250 (PMC12273734; doi:10.1016/j.eclinm.2025.103250)
Supplement: 2X2 tables [file mmc3.xlsx]

## Sheet: Foglio1
Study	Total	TP	FP	FN	TN
Arnaout 2021	4108	35	163	2	3908
Nurmaini 2022	76	19	14	12	31
Truong 2022	3910	465	404	82	2959
Athalye 2023	108	59	9	6	34
Tang 2023	6941	472	191	90	6188
Wang 2022	319	29	38	3	249
Day 2023	161	55	0	4	102
Day 2024	173	64	26	11	72
Taksoee-Vester 2024	7373	67	810	7	6489
Zhou 2024	275	53	12	0	209
